# Supplementary material for: MaNmrA, a Negative Transcription Regulator in Nitrogen Catabolite Repression Pathway, Contributes to Nutrient Utilization, Stress Resistance, and Virulence in Entomopathogenic Fungus Metarhizium acridum
Source: Biology (Basel). 2021 Nov 12;10(11):1167. doi: 10.3390/biology10111167 (PMC8615229; doi:10.3390/biology10111167)
Supplement: Supplementary file 1 [file biology-10-01167-s001.zip]

Archive with 1 entries (1 files):
- biology-1457770-supplementary.pdf
